# Supplementary material for: Allelic Expression Imbalance in the Human Retinal Transcriptome and Potential Impact on Inherited Retinal Diseases
Source: Genes (Basel). 2017 Oct 20;8(10):283. doi: 10.3390/genes8100283 (PMC5664133; doi:10.3390/genes8100283)
Supplement: Supplementary file 1 [file genes-08-00283-s001.zip]

Archive with 13 entries (13 files):
- Figure S1.IGV visual inspection of RNA-seq samples with respect to allelic expression imbalanced (AEI) SNP.docx
- Figure S2. IGV visual inspection on candidate SNP regions.docx
- Figure S3. Pyrosequencing relative allele percentages in CDHR1 and PROM1.docx
- Figure S4. Pyrograms.docx
- File S1. HAS4 raw AEI RNA-seq.csv
- File S2. HAS13 raw AEI RNA-seq.csv
- File S3. AEI in 50 samples.csv
- File S4. IRD SNPs 52 samples.csv
- Table S1. Biological information of collected eye donor samples.docx
- Table S2. List of primers.docx
- Table S3. RNA-seq AEI SNP list.docx
- Table S4. Relative allelic percentage.docx
- Table S5. List of SNPs in LD with AEI candidate SNPs.docx
